# Supplementary material for: New information on the Hind limb feathering, soft tissues and skeleton of Microraptor (Theropoda: Dromaeosauridae)
Source: BMC Ecol Evol. 2025 Apr 24;25:37. doi: 10.1186/s12862-025-02372-0 (PMC12020036; doi:10.1186/s12862-025-02372-0)
Supplement: Supplementary file 1 — Supplementary Material 1. Additional file 1 comprises MS Excel spreadsheets with all the numeric data as well as data used to compare fossil and modern specimens described and discussed in this article. [file 12862_2025_2372_MOESM1_ESM.xlsx]

## Sheet: S1-Diagnostic characters
Diagnostic characters in new Microraptor specimens
Clade	Study	Diagnostic characters	Specimens (present, + ; absent, - ; unknown, ?)
			STM 5-4	STM 5-5	STM 5-9	STM 5-75	STM 5-93	STM 5-109	STM 5-142	STM 5-150	STM 5-172	STM 5-221
Microraptorinae	Wang & Pei, 2024 Combination of: Turner et al. 2012; Gong et al. 2012; Pei et al. 2014; Han et al. 2014; Xu & Li 2016; Xu & Qin 2017; Poust et al. 2020	Large supracoracoid fenestra	?	?	+	?	?	?	?	?	?	?
		Prominent lateral tubercle on the pubic shaft	?	?	+	+	+	?	+	?	+	+
		Subarctometatarsalian pes	?	?	+	+	+	+	+	+	+	+
	Gong et al., 2012	Narrow-waisted coracoid	?	?	+	+	?	+	?	?	+	?
		Dorsally situated articular surface on manus unguals	?	+	+	+	+	?	+	+	+	+
		Pelvis opisthopubic with boot bent sharply backwards	?	?	+	+	+	?	+	?	+	+
		Post acetabular ilium bent sharply ventrally	?	?	+	+	?	?	+	+	+	+
		Nearly vertical ischium with enlarged obturator process	?	?	+	+	+	?	+	?	+	?
		Femur with elevated head (above greater trochanter)	?	?	?	?	?	+	?	?	?	?
		Metatarsal I more distally situated than other known dromaeosaurids (corrected from proximally to distally contra Gong et al., 2012)	?	?	+	?	+	?	+	?	?	?
		Metatarsal V over 50% length of metatarsal IV	?	?	?	?	+	?	?	+	+	+
	Turner et al., 2012	Semilunate distal carpal that is small and covers about half the base of metacarpals I and II	?	?	?	?	+	?	?	?	?	?
		Combined length of metacarpal I plus phalanx I-1 is equal to or less than the length of metacarpal II	?	+	+	+	+	+	+	+	+	+
		The caudal chevrons have very elongated posterior extensions	?	+	+	+	+	+	+	+	+	+
Microraptor	Wang & Pei, 2024	Extremely slender manual phalanx III-3, the dorsoventral thickness of its midshaft is about 1/3 to 1/2 lateral width of phalanx III-1	?	+	+	+	?	?	?	?	?	+
		The length ratio of manual phalanx III-1 to II-1 is close to 0.8	?	?	-	-	+	?	+	+	-	-
		Slender ischium in lateral view, the anteroposterior width of the distal end is about 40% of the proximodistal length along the posterior margin	?	?	+	+	+	+	+	?	+	?
	Xu et al., 2003	Metacarpal III smaller than metacarpal II	?	?	-	-	+	?	+	-	+	+
		Extremely short manual phalanx III-2 that is less than one quarter of the length of manual III-1	?	-	-	-	-	?	-	?	?	-
		Manual III-3 shorter than III-1	?	+	+	+	+	?	?	?	?	?
		Small distal articulation of manual III-3 is skewed ventrally	?	+	+	+	+	?	?	?	?	?
	Xu et al., 2000	Skull lacks the surface ornamentation of Sinornithosaurus and a subfenestral fossa	?	?	+	?	?	?	+	?	?	+

## Sheet: S2-Leg feathers Modern birds 
Feather pattern on hindlimbs of modern birds
Order	Family	Species, Sex & Stage	Specimen number	Institution	Femoral feathers		Tibial feathers		Metatarsal feathers
					Present?	Along whole bone?	Present?	Along whole bone?	Present?	Along whole bone?
Casuariiformes	Casuariidae	Casuarius casuarius (female)	236488	UMMZ	Yes	Yes	Yes	Yes	No	X
Tinamiformes	Tinamidae	Crypturellus tataupa	46271	MACN	Yes	Yes	Yes	Yes	No	X
		Crypturellus undulatus	10216	MACN	Yes	Yes	Yes	Yes	No	X
		Eudromia elegans (male)	40985	MACN	Yes	Yes	Yes	Yes	No	X
		Nothura maculosa (male)	43573	MACN	Yes	Yes	Yes	Yes	No	X
		Rhynchotus rufescens (female)	8148	MACN	Yes	Yes	Yes	Yes	No	X
Galliformes	Cracidae	Crax fasciolata	39209	MACN	Yes	X	Yes	Yes	Yes	No
		Mitu mitu	4176a	MACN	Yes	X	Yes	Yes	Yes	No
		Ortalis canicollis	2395a	MACN	Yes	X	Yes	Yes	Yes	No
		Penelope superciliaris	34102	MACN	Yes	X	Yes	Yes	Yes	No
		Pipile jacutinga	1042	MACN	Yes	X	Yes	Yes	Yes	No
	Phasianidae	Bambusicola thoracicus	MBS000056	HKBM	X	X	Yes	Yes	No	X
		Bonasa umbellus togata (female, adult)	110677	UMMZ	X	X	Yes	Yes	Yes	No
		Bonasa umbellus togata (male, immature)	31909	UMMZ	X	X	Yes	Yes	Yes	No
		Bonasa umbellus togata (male)	72367	UMMZ	X	X	Yes	Yes	Yes	No
		Coturnix chinensis	MBS000074	HKBM	X	X	Yes	Yes	No	X
		Coturnix coturnix	MBS000075	HKBM	X	X	Yes	Yes	No	X
		Dendragapus obscurus (female, adult)	122216	UMMZ	X	X	Yes	Yes	Yes	Yes
		Dendragapus obscurus (male, adult)	122210	UMMZ	X	X	Yes	Yes	Yes	Yes
		Dendragapus obscurus (male, immature)	122354	UMMZ	X	X	Yes	Yes	Yes	Yes
		Francolinus pintadeanus	MBS000070	HKBM	Yes	X	Yes	Yes	No	X
		Lagopus lagopus (female, adult)	47701	UMMZ	Yes	X	Yes	Yes	Yes	Yes
		Lagopus lagopus (male, adult)	49774	UMMZ	Yes	X	Yes	Yes	Yes	Yes
		Lagopus lagopus (male, adult)	61929	UMMZ	X	X	Yes	Yes	Yes	Yes
		Numida meleagris	MBS000076	HKBM	X	X	Yes	Yes	No	X
		Phasianus colchicus	MBS000077	HKBM	X	X	Yes	Yes	No	X
		Pavo muticus	MBS000126	HKBM	X	X	Yes	Yes	No	X
		Tragopan blythi (male, adult)	234298	UMMZ	Yes	Yes	Yes	Yes	No	X
		Tragopan blythi (female, adult)	234299	UMMZ	Yes	Yes	Yes	Yes	No	X
		Tympanuchus cupido (male, adult)	111254	UMMZ	X	X	Yes	Yes	Yes	Yes
		Tympanuchus cupido (male, adult)	111255	UMMZ	X	X	Yes	Yes	Yes	Yes
Anseriformes	Anatidae	Tadorna ferruginea	MBS012784	HKBM	X	X	Yes	Yes	No	X
Columbiformes	Columbidae	Patagioenas araucana	295a	MACN	Yes	X	Yes	Yes	Yes	No
		Patagioenas cayennensis	31797	MACN	Yes	X	Yes	Yes	Yes	No
		Spilopelia chinensis	MBS000055	HKBM	X	X	Yes	Yes	No	X
		Zenaida macroura	NA	MACN	Yes	X	Yes	Yes	No	X
Caprimulgiformes	Caprimulgidae	Chordeiles minor chapmani	46330	MACN	Yes	X	Yes	X	Yes	No
		Chordeiles nacunda	41536	MACN	Yes	X	Yes	Yes	Yes	No
		Nyctiphrynus ocellatus	35806	MACN	Yes	X	Yes	X	Yes	No
Cuculiformes	Cuculidae	Centropus bengalensis	MBS000072	HKBM	Yes	Yes	Yes	Yes	No	X
		Centropus sinensis	MBS000067	HKBM	Yes	X	Yes	Yes	No	X
Gruiformes	Rallidae	Amaurornis phoenicurus (immature)	MBS000118	HKBM	X	X	Yes	No	No	X
		Amaurornis phoenicurus (adulte)	MBS000120	HKBM	X	X	Yes	Yes	No	X
		Fulica atra	MBS000095	HKBM	X	X	Yes	Yes	No	X
		Gallicrex cinerea	MBS000117	HKBM	X	X	Yes	No	No	X
		Gallinula chloropus	MBS000119	HKBM	X	X	Yes	No	No	X
		Gallirallus philippensis	MBS000116	HKBM	X	X	Yes	No	No	X
		Lewinia striata	MBS000114	HKBM	Yes	X	Yes	Yes	No	X
Pelecaniformes	Ardeidae	Ardeola bacchus	MBS000080	HKBM	X	X	Yes	Yes	No	X
		Botaurus stellaris	MBS000106	HKBM	X	X	Yes	No	No	X
		Bubulcus coromandus	MBS000130	HKBM	X	X	Yes	No	No	X
		Butorides striata	MBS000065	HKBM	X	X	Yes	No	No	X
		Egretta garzetta	MBS000081	HKBM	X	X	Yes	Yes	No	X
	Sulidae	Phalacrocorax carbo	MBS000078	HKBM	X	X	Yes	Yes	No	X
	Threskiornithidae	Threskiornis melanocephalus	MBS012783	HKBM	X	X	Yes	No	No	X
Charadriiformes	Charadriidae	Charadius mongolus (immature)	MBS000052	HKBM	X	X	Yes	No	No	X
		Charadrius placidus	MBS000053	HKBM	X	X	Yes	No	No	X
		Vanellus cinereus	MBS000115	HKBM	X	X	Yes	No	No	X
	Laridae	Larus argentatus	MBS000102	HKBM	X	X	Yes	No	No	X
	Rostratulidae	Rostratula benghalensis	MBS000061	HKBM	X	X	Yes	No	No	X
	Scolopacidae	Gallinago gallinago	MBS000059	HKBM	X	X	Yes	Yes	No	X
		Scolopax rusticola	MBS000111	HKBM	X	X	Yes	Yes	No	X
		Tringa erythropus	MBS000064	HKBM	X	X	Yes	No	No	X
Opisthocomiformes	Opisthocomidae	Opisthocomus hoazin (male, adult)	46194	UMMZ	Yes	X	Yes	Yes	No	X
		Opisthocomus hoazin (female, adult)	97519	UMMZ	Yes	X	Yes	Yes	No	X
Cathartiformes	Cathartidae	Sarcoramphus papa (female, adult)	131170	UMMZ	Yes	X	Yes	Yes	No	X
		Sarcoramphus papa (male, adult)	98033	UMMZ	X	X	Yes	Yes	No	X
Accipitriformes	Sagittariidae	Sagittarius serpentarius (male, adult)	104922	UMMZ	Yes	X	Yes	Yes	No	X
		Sagittarius serpentarius (female, adult)	97912	UMMZ	X	X	Yes	Yes	No	X
	Accipitridae	Accipiter nisus (immature)	57103	UMMZ	X	X	Yes	Yes	Yes	No
		Accipiter nisus (female, adult)	117845	UMMZ	X	X	Yes	Yes	Yes	No
		Accipiter nisus (male, adult)	157789	UMMZ	X	X	Yes	Yes	Yes	No
		Accipiter poliogaster (immature)	2913	MACN	Yes	X	Yes	Yes	Yes	No
		Accipiter striatus (female)	38199	MACN	Yes	X	Yes	Yes	Yes	No
		Aquila heliaca	MBS000125	HKBM	X	X	Yes	Yes	Yes	Yes
		Butastur indicus	MBS000092	HKBM	X	X	Yes	Yes	Yes	No
		Buteo albigula (female)	52753	MACN	Yes	Yes	Yes	Yes	Yes	No
		Buteo hemilasius	MBS012786	HKBM	X	X	Yes	Yes	Yes	Yes
		Buteo japonicus	MBS000123	HKBM	X	X	Yes	Yes	Yes	No
		Buteo lagopus (female, adult)	119992	UMMZ	X	X	Yes	Yes	Yes	Yes
		Buteo lagopus (male, adult)	85836	UMMZ	X	X	Yes	Yes	Yes	Yes
		Buteo lagopus (male, adult)	61407	UMMZ	X	X	Yes	Yes	Yes	Yes
		Buteo ventralis (male)	52751	MACN	Yes	Yes	Yes	Yes	Yes	No
		Buteogallus meridionalis	2248a	MACN	Yes	X	Yes	Yes	Yes	No
		Buteogallus urubitinga (immature)	32386	MACN	Yes	X	Yes	Yes	X	X
		Buteogallus urubitinga (female)	34646	MACN	Yes	X	Yes	Yes	X	X
		Chondrohierax uncinatus (male)	9648a	MACN	Yes	X	Yes	Yes	Yes	No
		Chondrohierax uncinatus (female)	9648b	MACN	Yes	X	Yes	Yes	Yes	No
		Circus melanoleucos	MBS000113	HKBM	X	X	Yes	Yes	Yes	No
		Elanus leucurus (female)	31535	MACN	Yes	X	Yes	Yes	Yes	No
		Geranospiza caerulescens	2248a	MACN	Yes	Yes	Yes	Yes	Yes	No
		Haliaeetus albicilla	MBS000127	HKBM	X	X	Yes	Yes	Yes	No
		Harpagus diodon (male immature)	33456	MACN	Yes	X	Yes	Yes	Yes	No
		Leptodon cayensis	32891	MACN	Yes	X	Yes	Yes	Yes	No
		Parabuteo unicinctus (immature)	42242	MACN	Yes	X	Yes	Yes	Yes	No
		Pernis ptilorhynchus	MBS000093	HKBM	X	X	Yes	Yes	Yes	No
		Rupornis magnirostris (immature)	37422	MACN	Yes	X	Yes	Yes	X	X
	Pandionidae	Pandion haliaetus (male, adult)	30977	UMMZ	Yes	X	Yes	Yes	Yes	No
		Pandion haliaetus (female, adult)	113545	UMMZ	X	X	Yes	Yes	Yes	No
Strigiformes	Strigidae	Athene cunicularia	NA	MACN	Yes	X	Yes	Yes	Yes	No
		Asio flammeus	MBS000109	HKBM	X	X	Yes	Yes	Yes	Yes
		Bubo bubo	MBS000104	HKBM	Yes	Yes	Yes	Yes	Yes	Yes
		Bubo magellanicus	8148	MACN	Yes	X	Yes	Yes	Yes	No
		Bubo scandiacus (male)	118794	UMMZ	X	X	Yes	Yes	Yes	Yes
		Bubo scandiacus (male, adult)	57216	UMMZ	X	X	Yes	Yes	Yes	Yes
		Bubo scandiacus (female, adult)	118793	UMMZ	X	X	Yes	Yes	Yes	Yes
		Otus bakkamoena	MBS012781	HKBM	X	X	Yes	Yes	Yes	Yes
		Otus sunia	MBS000107	HKBM	X	X	Yes	Yes	Yes	Yes
		Pulsatrix perspicillata	3867a	MACN	Yes	X	Yes	Yes	Yes	Yes
		Tyto longimembris	MBS000110	HKBM	X	X	Yes	Yes	Yes	Yes
		Strix nebulosa (male, adult)	44314	UMMZ	Yes	X	Yes	Yes	Yes	Yes
		Strix nebulosa (female, adult)	114459	UMMZ	Yes	X	Yes	Yes	Yes	Yes
		Strix rufipes	35065	MACN	Yes	X	Yes	Yes	Yes	Yes
Coliiformes	Coliidae	Colius striatus (female, adult)	215069	UMMZ	X	X	Yes	Yes	No	X
		Colius striatus (male, adult)	215070	UMMZ	X	X	Yes	Yes	No	X
Leptosomiformes	Leptosomidae	Leptosomus discolor (male, adult)	98454	UMMZ	X	X	Yes	Yes	No	X
		Leptosomus discolor (female, adult)	98455	UMMZ	X	X	Yes	Yes	No	X
Trogoniiformes	Trogonidae	Pharomachros mocino (female, adult)	28992	UMMZ	X	X	X	X	Yes	X
		Pharomachros mocino costaricensis (female, adult)	44251	UMMZ	X	X	X	X	Yes	Yes
		Pharomacros mocino (male, adult)	132432	UMMZ	X	X	X	X	Yes	Yes
Bucerotiformes	Bucerotidae	Anthracoceros coronatus malabaricus (female, adult)	143866	UMMZ	X	X	Yes	Yes	Yes	No
		Anthracoceros coronatus malabaricus (male, adult)	234355	UMMZ	X	X	Yes	Yes	Yes	No
Coraciiformes	Momotidae	Eumomota superciliosa (male, adult)	101980	UMMZ	X	X	Yes	Yes	No	X
		Eumomota superciliosa (female, adult)	102349	UMMZ	X	X	Yes	Yes	No	X
	Alcedinidae	Megaceryle alcyon (female, adult)	96445	UMMZ	X	X	Yes	No	No	X
		Megaceryle alcyon (male, adult)	106996	UMMZ	X	X	Yes	No	No	No
Piciformes	Picidae	Campephilus principalis (female, adult)	230836	UMMZ	X	X	Yes	Yes	Yes	No
		Campephilus principalis (male, adult)	230837	UMMZ	X	X	Yes	Yes	Yes	No
		Dryocopus pileatus (female, adult)	65649	UMMZ	X	X	Yes	Yes	Yes	No
		Dryocopus pileatus (male, adult)	208676	UMMZ	X	X	Yes	Yes	Yes	No
Falconiformes	Falconidae	Daptrius chimachima (male)	37450	MACN	Yes	X	Yes	Yes	Yes	No
		Daptrius chimango	1435a	MACN	Yes	X	Yes	Yes	Yes	No
		Falco mexicanus (female, adult)	122117	UMMZ	Yes	X	Yes	Yes	Yes	No
		Falco mexicanus (male, adult)	62306	UMMZ	X	X	Yes	Yes	Yes	No
		Falco peregrinus (female)	MBS000124	HKBM	X	X	Yes	Yes	Yes	No
		Falco tinnunculus (male)	MBS012780	HKBM	X	X	Yes	Yes	Yes	No
		Falco tinnunculus (female)	MBS000112	HKBM	X	X	Yes	Yes	Yes	No
		Herpethoteres cachinnans	52904	MACN	Yes	X	Yes	Yes	Yes	No
		Herpetotheres cachinnans (male, adult)	94027	UMMZ	Yes	X	Yes	Yes	Yes	No
		Herpetotheres cachinnans (female, adult)	94028	UMMZ	Yes	X	Yes	Yes	Yes	No
		Micrastur semitorquatus	53425	MACN	Yes	X	Yes	Yes	Yes	No
		Spiziapteryx circumcincta	NA	MACN	Yes	X	Yes	Yes	Yes	No
Psittaciformes	Strigopidae	Strigops habroptila (male)	27503	UMMZ	Yes	X	Yes	Yes	No	X
		Strigops habroptila (female)	27504	UMMZ	X	X	Yes	Yes	No	X
	Cacatuidae	Cacatua ducorpsi (female, adult)	112452	UMMZ	X	X	Yes	Yes	No	X
		Cacatua ducorpsi (male, adult)	112456	UMMZ	X	X	Yes	Yes	No	X
	Psittaculidae	Pseudeos cardinalis (female, adult)	112410	UMMZ	X	X	Yes	Yes	X	X
		Pseudeos cardinalis (male, adult)	112398	UMMZ	X	X	Yes	Yes	X	X
		Trichoglossus haematodus (male, adult)	112432	UMMZ	X	X	Yes	Yes	No	X
		Trichoglossus haematodus (female, adult)	112433	UMMZ	X	X	Yes	Yes	No	X
	Psittacidae	Amazona vinacea	34140	MACN	Yes	X	Yes	Yes	No	X
		Aratinga nenday (female, adult)	90150	UMMZ	X	X	Yes	Yes	No	X
		Aratinga nenday (male, adult)	90795	UMMZ	X	X	Yes	Yes	No	X
		Ara chloropterus	4619	MACN	Yes	X	Yes	Yes	No	X
		Cacatua moluccensis	MBS000128	HKBM	X	X	Yes	Yes	No	X
		Tanygnathus lucionensis	MBS000129	HKBM	X	X	Yes	Yes	No	X
Passeriformes	Paradisaeidae	Paradisaea minor	MBS000782	HKBM	X	X	Yes	Yes	Yes	No
					X = missing data

## Sheet: S3-Body mass estimated
Body mass estimation of Microraptor specimens
Specimen number	Log10(Femoral circumference(FC)) with Femoral Length (FL)	FC with FL in mm	Body Mass with FL in kg	Body length in mm	FL in mm
BMNHC PH881	1.10441	12.7179	0.221717	479.5	52.51
IVPP V12330	1.0982	12.5371	0.21316	X	51.85
IVPP V13320	1.168	14.723	0.33158	X	59.76
IVPP V13352	X	X	X	747,42**	X
STM 5-4	X	X	X	X	X
STM 5-5	1.38005	23.9913	1.26922	766.08	91.99
STM 5-9	1.42861	26.8295	1.72593	731.33	101.54
STM 5-75	1.27869	18.997	0.668146	579,14	74.85
STM 5-93	1.33894	21.8244	0.978398	708.95	84.61
STM 5-109	X	X	X	X	X
STM 5-142	1.46193	28.9688	2.13115	801,26	108.66
STM 5-150	1.23825	17.3081	0.517266	540.62	68.94
STM 5-172	1.30509	20.1878	0.78969	431,00**	78.98
STM 5-221	1.29011	19.5034	0.718259	586,06**	76.61
STM 6-62	1.40981	25.6928	1.53228	610,2**	97.73
STM 6-86	1.41641	26.086	1.5976	854.39	99.05
		X = miss data		** = incomplete

## Sheet: S4-Feathers measurements
Measurements of Microraptor specimens hind limb feathers
Specimen number	Metatarsal remiges		Long metatarsal coverts		Long tibial feathers		Long femoral feathers		Short coverts						Anterior coverts (tibial)		Femur length (in mm)	Primary remige length to femoral length ratio
	Length (min-max in mm)	Angle to the bone (min-max in °)	Length (min-max in mm)	Angle to the bone (min-max in °)	Length (min-max in mm)	Angle to the bone (min-max in °)	Length (min-max in mm)	Angle to the bone (min-max in °)	Length (min-max in mm)			Angle to the bone (min-max in °)			Length (min-max in mm)	Angle to the bone (min-max in °)
									Femoral	Tibial	Metatarsal	Femoral	Tibial	Metatarsal
BMNHC PH881	95.09 (1st) - 121.99 (2nd)	65-70	X	X	X	X	X	X	X	X	X	X	X	X	X	150	51.66 (L) / 52.51 (R)	2.36 (L) / 2.32 (R)
IVPP V13352	114.83 - 164.94	20-50	51.47 - 86.23	50-65	X	X	X	X	X	X	X	X	X	X	X	X	85.63* (L) / 73.95** (R)	X
STM 5-5	156.07 - 192.1	80-90	71.25 - 98.58	65-90	138.24 - 145.21	140-150	87.17 - 121.77	40	49.26 - 94.75	31.79 - 85.48	28.89 - 35.11	45	145	55-80 and 150 for most proximal feathers close to condyle	69.91 - 106.97	170	91.99 (L) / 85.96 (R)	1.79 (L) / 1.92 (R)
STM 5-75	105.82 - 146.09	50	53.28 - 68.43	50-75	X	X	X	X	X	X	15.42 - 20.16	100	160	50-85	53.8 - 62.3	160-170	74.85 (L) / 75.11 (R)	1.95
STM 6-62	65.97 - 128.63	90-110	32.17 - 79.31	70-110	76.73 - 123.61	160	X	X	X	X	13.20 - 14.95	X	150-160	70-90	39.39 - 58.53	150	97.73 (L) / 56.2** (R)	1.32
STM 6-86	127.54 - 197.16	60-70	69.37 - 105.99	70	95.5 - 155.07	150	85.64 - 157.06	60-70	46.19 - 51.06	30.29 - 68.5	21.75 - 55.73	50-90	140-150	65-80	31.07 - 67	160-170	99.05 (L) / 96.56 (R)	1.99 (L) / 2.04 (R)

## Sheet: S5-Bones measurements
Measurements of Microraptor specimens hind limb bones
Specimen number	Preservation orientation	Femur length (mm)		Tibiotarsus length (mm)		Fibula length (mm)		Metatarsus length (mm)								Digit length (mm)								Hind limb length (Femur+Tibia+Metatarsus) (mm)		Published Hind limb length (mm) - Dececchi et al., 2020	Total skeletal length (mm)	Trunk length (mm)
								Left				Right				Left				Right
		Left	Right	Left	Right	Left	Right	II	III	IV	V	II	III	IV	V	I	II	III	IV	I	II	III	IV	Left	Right
BMNHC PH881	Dorsal	51.66	52.51	71.39	71.95	22.91**	X	39.41	38.7	37.38	27.3	36.55	37.93	36.76	24.44	7.275	X	27.76	25.125	9.35	X	29.05*	27.55	162.46	162.39	163.5	479.5	79.76
BMNHC PH881 (published in Pei et al., 2014)		51.8	52.1	70.7	72.9	X	X	39				38.5				X	X	33.4	29.6	10.6	X	30	29.8	161.5	163.5	X	X	X
IVPP V12330	Ventral	51.85	X	69.68	X	X	X	33.77	33.3**	X	X	33.2	34.72	34.86	28.45	8.01	14.87	22.43	20.71	6.13**	18.71	26.43	22.6*	155.3	X	151.1	X	X
IVPP V13320	Dorsal	59.76	66.53*	78.04	74.55*	X	X	42.71	45.73	44.63	12.58**	X	X	X	X	X	22.19	22.59**	27.57*	X	X	X	X	183.53	X	185	X	83.08
IVPP V13352	Lateral	85.63*	73.95**	121.85	127.88	X	X	63.86**	68.25	68.51	X	67.78	69.24	65.76	41.68**	X	30.7**	32.67**	26.25**	X	31.38	26.77**	30.78**	275.99*	X	291.5	747.42**	129.28
IVPP V13352 (published in Xu et al., 2003)		97		X	X	X	X	X	X	X	X	X	X	X	X	X	X	X	X	X	X	X	X	X	X	X	770	X
STM 5-4	Lateral	54.05**	67.71**	114.25	X	X	X	X	X	X	X	X	X	X	X	X	X	X	X	X	X	X	X	X	X	X	X	X
STM 5-5	Ventral (slab) / Dorsal (counter-slab): measurements made on counter-slab	91.99	85.96	120.68	125.24	X	X	X	X	X	X	X	X	X	X	X	15.3**	46.68*	40.52	7.74**	14.26**	36.51**	32.51**	272.31*	X	X	766.08	134.02
STM 5-9	Lateral	101.54	69.29**	139.47	138.34	49	X	63.01	66.07	64.41	37.58**	55.88**	63.49	63.3	40.39**	X	X	X	X	11.29	30.58	38.14	37.55	307.08	X	X	731.33	150.65
STM 5-75	Lateral	74.85	75.11*	93.17	102.26	50.21	25.81**	50.92	54.45	52.94	24.91**	47.25	50.07	49.84	X	X	25.7	36.45	33.42	X	16.29**	35.44	29.33**	222.47	227.44*	X	579.14	94.55
STM 5-93	Lateral	86.25	84.61	110.66	112.47*	X	X	54.7	54.3	54.95		63.82	X	X	36.65**	X	18.59**	39.64	37.42**	X	23.26	41.25	35.5**	251.86*	260.9*	X	708.95	103.02
STM 5-109	Ventral (slab) / Dorsal (counter-slab)	93.62*	X	102.1**	120.19*	X	X	51.77	54.88	55.95	X	54.02	57.54	X	X	X	24.73**	26.59**	32.08	13.05	35.53	40.29	37.31	271.35***		X	X	X
STM 5-142	Lateral	107.38	108.66	149.96	144.88	X	X	70.08	70.5	67.45	X	65.05	67.42	66.43	X	18.17	23.74**	34.07**	49.52	16.24	15.52**	47.52	36.12**	327.84	320.96	X	801.26	142.6
STM 5-150	Dorsal	68.94	65.02**	94.24	100.96	53.08	X	47.51	48.92	46.87	32.7	45.78	46.35	X	30.68	X	17.96	29.94	27.18	X	18.97	32.05	24.1	212.1	X	X	540.62	103.87
STM 5-172	Dorsolateral: measurements made on slab	78.98	73.09	96.52	97.87	X	X	53.3	53.44	53.76	X	55.11	55.23	54.97	29.64**	X	18.4	30.51	28.59	X	18.54	33.28	29.18	229.26	226.19	X	431.00**	94.07
STM 5-221	Dorsal	76.61	75.63	93.62	95.68	X	X	41.63**	45.06	46.6	X	X	X	X	29.48**	X	X	X	X	X	21.63	29.51*	27.53	216.83	X	X	586.06**	101.69
STM 6-62	Lateral	97.73	56.2**	111.65	109.6	48.17	X	53.94	58.56	58.47	21.85**	54.76	56.03	54.7	X	11.13**	20.74	37.86	32.7	X	26.41	X	X	267.94	X	X	610.2**	X
STM 6-86	Dorsal	99.05	96.56	146.81	136.43	58.18**	69.67**	64.34*	69.16*	66.92*	29.52**	66.47	70.25	68.39	X	16.67**	31.68	45.5	44.21	25.94	28.6	46.25	46.45	315.02*	303.24	X	854.39	145.44
								Longest and/or used as reference
		* = estimated
		** = incomplete
		*** = composite of left and right

## Sheet: S6-Bones ratios
Ratios of Microraptor specimens hind limb bones
Specimen number & left/right	Femur	Tibia	Metatarsus	Hind limb	Femur interlimb ratio	Tibia interlimb ratio	Metatarsus interlimb ratio	Trunk length	Total skeletal length	Tibia/Femur ratio	Metatarsus/Tibia ratio	Metatarsus/Femur ratio	Hind limb/Trunk ratio
BMNHC PH881 (L)	51.66	71.39	39.41	162.46	31.7986	43.9431	24.2583	79.76	479.5	1.38192	0.552038	0.762873	2.03686
BMNHC PH881 (R)	52.51	71.95	37.93	162.39	32.3357	44.3069	23.3573		479.5	1.37022	0.527172	0.722339	2.03598
IVPP V12330 (L)	51.85	69.68	33.77	155.3	33.387	44.868	21.745	X	X	1.34388	0.484644	0.651302	X
IVPP V12330 (R)	X	X	34.72	X	X	X	X		X	X	X	X	X
IVPP V13320 (L)	59.76	78.04	45.73	183.53	32.5614	42.5217	24.9169	83.08	X	1.30589	0.585982	0.765228	2.20908
IVPP V13320 (R)	X	X	X	X	X	X	X		X	X	X	X	X
IVPP V13352 (L)	X	121.85	68.51	X	X	X	X	129.28	X	X	0.562249	X	X
IVPP V13352 (R)	X	127.88	69.24	X	X	X	X		X	X	0.541445	X	X
STM 5-5 (L)	91.99	120.68	X	X	X	X	X	134.02	766.08	1.31188	X	X	X
STM 5-5 (R)	85.96	125.24	X	X	X	X	X		766.08	1.45696	X	X	X
STM 5-9 (L)	101.54	139.47	66.07	307.08	33.0663	45.4181	21.5156	150.65	731.33	1.37355	0.473722	0.65068	2.03837
STM 5-9 (R)	X	138.34	63.49	X	X	X	X		731.33	X	0.458942	X	X
STM 5-75 (L)	74.85	93.17	54.45	222.47	33.645	41.8798	24.4752	94.55	579.14	1.24476	0.584416	0.727455	2.35293
STM 5-75 (R)	X	102.26	50.07	X	X	X	X		579.14	X	0.489634	X	X
STM 5-93 (L)	X	110.66	54.95	X	X	X	X	103.02	708.95	X	0.496566	X	X
STM 5-93 (R)	X	X	X	X	X	X	X		X	X	X	X	X
STM 5-142 (L)	107.38	149.96	70.5	327.84	32.7538	45.7418	21.5044	142.6	801.26	1.39654	0.470125	0.656547	2.29902
STM 5-142 (R)	108.66	144.88	67.42	320.96	33.8547	45.1396	21.0057		801.26	1.33333	0.465351	0.620468	2.25077
STM 5-150 (L)	68.94	94.24	48.92	212.1	32.5035	44.4319	23.0646	103.87	540.62	1.36699	0.5191	0.709603	2.04198
STM 5-150 (R)	X	100.96	46.35	X	X	X	X		540.62	X	0.459093	X	X
STM 5-172 (L)	78.98	96.52	53.76	229.26	34.45	42.1007	23.4494	94.07	X	1.22208	0.556983	0.680679	2.43712
STM 5-172 (R)	73.09	97.87	55.23	226.19	32.3135	43.2689	24.4175		X	1.33903	0.56432	0.755644	2.40449
STM 5-221 (L)	76.61	93.62	46.6	216.83	35.3318	43.1767	21.4915	101.69	X	1.22203	0.497757	0.608276	2.13226
STM 5-221 (R)	75.63	95.68	X	X	X	X	X		X	1.26511	X	X	X
STM 6-62 (L)	97.73	111.65	58.56	267.94	36.4746	41.6698	21.8556	X	X	1.14243	0.524496	0.599202	X
STM 6-62 (R)	X	109.6	56.03	X	X	X	X		X	X	0.511223	X	X
STM 6-86 (L)	99.05	146.81	X	X	X	X	X	145.44	854.39	1.48218	X	X	X
STM 6-86 (R)	96.56	136.43	70.25	303.24	31.8428	44.9908	23.1665		854.39	1.4129	0.514916	0.727527	2.08498
D-2842 (L?)	86	118	X	X	X	X	X	X	X	1.37209	X	X	X

## Sheet: S7-Additional Paraves ratios
Measurements and tibia/femur ratios of additional fossil Paraves
Taxon	Stage	Specimen number	Femur	Tibia	Tibia/Femur ratio	Reference
Wulong bohaiensis	X	D-2933	86	117	1.36047	Poust et al. 2020
Aurornis xui	Adult	YFGP-T5198	60	85	1.41667	Prondvai et al. 2018
Jeholornis sp.	Adult	STM 2-51	88	X	X	O'Connor et al. 2014
Serikornis sungeri	Subadult	PMOL.AB00200	70	94	1.34286	Prondvai et al. 2018
Anchiornis huxleyi	Subadult	YFGP-T5199	65	101	1.55385	Prondvai et al. 2018
Eosinopteryx brevipenna	Juvenile	YFGP-T5197	40	64	1.6	Prondvai et al. 2018
Sinornithosaurus ´haoiana´	Late juvenile	D-2140	X	143	X	Poust et al. 2020
Changyuraptor yangi	Adult	HG-B016	153	X	X	Han et al. 2014
Buitreraptor	Subadult	MPCA-PV-598	145	194	1.33793	Novas et al. 2018
Dakotaraptor	Adult	PBMNH.P.10.113.T	558	673	1.20609	DePalma et al. 2015
Dakotaraptor	Adult	PBMNH.P.10.115.T	485	X	X	DePalma et al. 2015

## Sheet: S8-Pedal claw angles
Measurements of Microraptor pedal claw angles
Specimen	Angle with claw sheath in °								Angle without claw sheath in °
	Digit I		Digit II		Digit III		Digit IV		Digit I		Digit II		Digit III		Digit IV
	Left	Right	Left	Right	Left	Right	Left	Right	Left	Right	Left	Right	Left	Right	Left	Right
IVPP V12330	79	X	114	131	121	120	122	X	30	X	66	91	50	90	59	X
IVPP V13320	X	X	X	X	X	X	X	X	X	X	87	X	X	X	X	X
IVPP V13352	X	X	131	146	X	X	X	X	X	X	113	106	X	X	X	X
STM 5-75	X	X	159	X	148	X	147	X	X	X	114	X	99	X	102	X
STM 5-93	X	X	X	147	X	X	X	X	X	X	X	110	X	70	X	79
STM 5-109	X	X	120	147	X	80	X	X	X	X	90	98	X	68	X	X
STM 5-142	X	X	X	X	131	X	X	X	X	X	X	X	80	X	X	X
STM 5-150	X	X	X	X	X	X	X	X	X	X	X	X	X	82	X	80
STM 5-172	X	X	X	136	X	140	X	156	X	X	X	98	X	105	98	X
STM 5-221	X	X	X	X	X	X	X	X	X	X	X	X	X	X	97	X
STM 6-62	X	X	X	X	X	X	110	X	X	X	X	X	X	X	X	X
STM 6-86	X	X	X	X	X	X	X	X	X	X	98	106	70	79	X	X

## Sheet: S9-Osteohistology data
Details on the osteohistology of additional fossil Paraves
Taxon	Specimen	Annulus/Line of arrested growth (LAG) in Femur and Tibia	Fibro-lamellar bone (FLB)	Paralleled-fibred bone (PFB)	Cortex thickness in mm (CXT)	Secondary osteons (SOS)	Inner circumferential layer (ICL)	External fundamental system (EFS)
Microraptor	D-2842	1 in F+T	(+)	X	~0.5	(F+)	(+)	(-)
Changyuraptor	HG-B016	1 LAG in F	(+)	X	~1	(-)	(+)	(+)
Sinornithosaurus	D-2140	1 LAG in T	(+)	X	~1.5/2	(+)	(+)	(-)
Wulong	D-2933	0 in F	(+)	X	~0.5/1	(-)	(+)	(-)
Aurornis xui	YFGP-T5198	1 LAG in F	(+)	X	~0.3	X	(+)	(+)
Jeholornis	STM 2-51	2 LAGs in F	(+)	(+)	~0.1-0.2	X	(+)	(+)
Eosinopteryx	YFGP-T5197	0 LAG in F	(+)	X	~0.2	(+)	(+)	(-)
Anchiornis	YFGP-T5199	0 LAG in F	(+)	X	~0.5	(+)	(+)	(-)
Serikornis sungeri	PMOL-AB002000	0 LAG in F	(+)	X	~0.3	(-)	X	(-)
Buitreraptor	MPCA-PV-598	5 LAGs in F/7 LAGs in T	(+)	X	~1.5/2	(-)	(+)	(-)
Dakotaraptor	PBMNH.P.10.113.T + PBMNH.P.10.115.T	3 LAGs in T	(+)	X	X	(+)	X	(+)
